# Supplementary material for: Beyond the Pain: A Critical Examination of the Psychopathological and Neuropsychological Dimensions of Primary Headaches in Pediatric Populations
Source: Life (Basel). 2025 Oct 21;15(10):1641. doi: 10.3390/life15101641 (PMC12565120; doi:10.3390/life15101641)
Supplement: Supplementary file 1 [file life-15-01641-s001.zip]

Archive with 1 entries (1 files):
- life-3931313-supplementary.pdf
